# Supplementary material for: LRRC46 Accumulates at the Midpiece of Sperm Flagella and Is Essential for Spermiogenesis and Male Fertility in Mouse
Source: Int J Mol Sci. 2022 Jul 31;23(15):8525. doi: 10.3390/ijms23158525 (PMC9369233; doi:10.3390/ijms23158525)
Supplement: Supplementary file 1 [file ijms-23-08525-s001.zip]

Archive with 1 entries (1 files):
- ijms-1812647-supplementary.pdf
